# Supplementary material for: A Novel VPS13A Deletion in VPS13A Disease (Chorea-Acanthocytosis): A Case Report with Brief Literature Summary
Source: Int J Mol Sci. 2025 Nov 27;26(23):11521. doi: 10.3390/ijms262311521 (PMC12692054; doi:10.3390/ijms262311521)
Supplement: Supplementary file 1 [file ijms-26-11521-s001.zip]

Archive with 1 entries (1 files):
- ijms-3917049-supplementary.pdf
